# Supplementary material for: Impact of COVID-19 Restrictions in Portugal: A Questionnaire to Municipal and Animal Association Shelters
Source: Animals (Basel). 2021 Aug 28;11(9):2532. doi: 10.3390/ani11092532 (PMC8472707; doi:10.3390/ani11092532)
Supplement: Supplementary file 1 [file animals-11-02532-s001.zip]

Archive with 1 entries (1 files):
- animals-1342408-supplementary.pdf
